# Supplementary material for: QAFI: a novel method for quantitative estimation of missense variant impact using protein-specific predictors and ensemble learning
Source: Hum Genet. 2024 Jul 24;144(2-3):191–208. doi: 10.1007/s00439-024-02692-z (PMC11976337; doi:10.1007/s00439-024-02692-z)
Supplement: Supplementary file 1 — Supplementary Material 1 [file 439_2024_2692_MOESM1_ESM.xlsx]

## Sheet: Sheet1
Uniprot ID	Gene Symbol	Protein Name	Organism	# Missense Variants	Data Origin	Original Study
P11436	amiE	Aliphatic amidase	P.aeruginosa	6227	Supp. Table 2 (AMIE_PSEAE_Whitehead) (https://doi.org/10.1038/s41592-018-0138-4)	Wrenbeck et al. 2017
P00552	neo	Aminoglycoside kinase	K. pneumoniae	4234	Supp. Table 1 (scaled_effect1) (https://doi.org/10.1016/j.cels.2017.11.003)	Melnikov et al. 2014
P07550	ADRB2	Beta-2 adrenergic receptor	H. sapiens	7800	SupplementaryTable2 (Norm (condition = 0.625)) (https://doi.org/10.7554/eLife.54895)	Jones et al. 2020
P38398	BRCA1	Breast cancer type 1 susceptibility protein	H. sapiens	1837	data/Findlay2018_BRCA1/scores_norm.npz (https://doi.org/10.17632/2rwrkp7mfk.1)	Findlay et al. 2018
P0DP23	CALM1	Calmodulin-1	H. sapiens	1813	Supp. Table 2 (CALM1_HUMAN_Roth2017) (https://doi.org/10.1038/s41592-018-0138-4)	Weile et al. 2017
P35520	CBS	Cystathionine beta-synthase	H. sapiens	10450	https://github.com/allydunham/aa_subtypes/tree/master/data/studies/sun_2018_cbs/ (https://doi.org/10.15252/msb.202110305)	Sun et al. 2020
P51681	CCR5	C-C chemokine receptor type 5	H. sapiens	4668	data/Heredia2018_CCR5/scores_norm.npz (https://doi.org/10.17632/2rwrkp7mfk.1)	Heredia et al. 2018
P61073	CXCR4	C-X-C chemokine receptor type 4	H. sapiens	3877	data/Heredia2018_CXCR4/scores_norm.npz (https://doi.org/10.17632/2rwrkp7mfk.1)	Heredia et al. 2018
P04386	GAL4	Regulatory protein GAL4	S. cerevisiae	1196	data/Kitzman2014_Gal4/scores_norm.npz (https://doi.org/10.17632/2rwrkp7mfk.1)	Kitzman et al. 2015
P42212	GFP	Green fluorescent protein	Ae. victoria	1081	data/Sarkisyan2016_GFP/scores_norm.npz (https://doi.org/10.17632/2rwrkp7mfk.1)	Sarkisyan et al. 2016
P02829	HSP90	HSP90	S. cerevisiae	4021	Supp. Table 1 (scaled_effect1) (https://doi.org/10.1016/j.cels.2017.11.003)	Mishra et al. 2016
P69222	infA	Translation initiation factor IF-1	E. coli	1367	Supp. Table 2 (IF1_ECOLI_Kishony) (https://doi.org/10.1038/s41592-018-0138-4)	Kelsic et al. 2016
P28482	MAPK1	Mitogen-activated protein kinase 1	H. sapiens	6810	data/Brenan2016_MAPK1/scores_norm.npz (https://doi.org/10.17632/2rwrkp7mfk.1)	Brenan et al. 2016
P43246	MSH2	DNA mismatch repair protein Msh2	H. sapiens	16749	TableS5_AllVariants (LOF score) (https://doi.org/10.1016/j.ajhg.2020.12.003)	Jia et al. 2021
P20589	haeIIIM	Modification methylase HaeIII	H. aegyptius	1350	data/RockahShmuel2015_MTH3/scores_norm.npz (https://doi.org/10.17632/2rwrkp7mfk.1)	Rockah-Shmuel et al. 2015
P04147	PAB1	PAB1	S. cerevisiae	1188	Supp. Table 1 (scaled_effect1) (https://doi.org/10.1016/j.cels.2017.11.003)	Melamed et al. 2015
P06654	spg	Protein G	Streptococcus sp. group G	1026	Supp. Table 1 (scaled_effect1) (https://doi.org/10.1016/j.cels.2017.11.003)	Olson et al. 2014
P31016	Psd95	Disks large homolog 4	R. norvegicus	1577	Supp. Table 1 (scaled_effect1) (https://doi.org/10.1016/j.cels.2017.11.003)	McLaughlin et al. 2012
P60484	PTEN	Phosphatase and tensin homolog	H. sapiens	6564	Table S2 (Cum_score) (https://doi.org/10.1016/j.ajhg.2018.03.018)	Mighell et al. 2018
P01112	HRAS	Hras	H. Sapiens	3134	Supp. Table 2 (RASH_HUMAN_Kuriyan) (https://doi.org/10.1038/s41592-018-0138-4)	Bandaru et al. 2017
P12931	SRC	Proto-oncogene tyrosine-protein kinase Src	H. sapiens	3714	https://github.com/allydunham/aa_subtypes/tree/master/data/studies/ahler_2019_src/ (https://doi.org/10.15252/msb.202110305)	Ahler et al. 2019
P63165	SUMO1	Small ubiquitin-related modifier 1	H. sapiens	1700	Supp. Table 2 (SUMO1_HUMAN_Roth2017) (https://doi.org/10.1038/s41592-018-0138-4)	Weile et al. 2017
P37840	SNCA	Alpha-synuclein	H. sapiens	2599	Source data (Fitness Scores Fig2) (https://doi.org/10.1038/s41589-020-0480-6)	Newberry et al. 2020
P62593	bla	TEM1 β-lactamase	E. coli	4997	data/Stiffler2015_TEM1/scores_norm.npz (https://doi.org/10.17632/2rwrkp7mfk.1)	Stiffler et al. 2015
P04637	TP53	Cellular tumor antigen p53	H. sapiens	7444	https://github.com/allydunham/aa_subtypes/tree/master/data/studies/giacomelli_2018_tp53/ (https://doi.org/10.15252/msb.202110305)	Giacomelli et al. 2018
Q9H3S4	TPK1	Thiamin pyrophosphokinase 1	H. sapiens	3181	Supp. Table 2 (TPK1_HUMAN_Roth2017) (https://doi.org/10.1038/s41592-018-0138-4)	Weile et al. 2017
P51580	TPMT	Thiopurine S-methyltransferase	H. sapiens	3689	data/Matreyek2018_TPMT/scores_norm.npz (https://doi.org/10.17632/2rwrkp7mfk.1)	Matreyek et al. 2018
P63279	UBE2I	SUMO-conjugating enzyme UBC9	H. sapiens	2563	Supp. Table 2 (UBC9_HUMAN_Roth2017) (https://doi.org/10.1038/s41592-018-0138-4)	Weile et al. 2017
P0CG63	UBI4	Ubiquitin	S. cerevisiae	1085	Supp. Table 1 (scaled_effect1) (https://doi.org/10.1016/j.cels.2017.11.003)	Roscoe et al. 2014
Q9BQB6	VKORC1	Vitamin K epoxide reductase complex subunit 1	H. sapiens	2695	https://www.ncbi.nlm.nih.gov/geo/query/acc.cgi?acc=GSE149922 (https://doi.org/10.7554/eLife.58026)	Chiasson et al. 2020
