# Supplementary material for: QAFI: a novel method for quantitative estimation of missense variant impact using protein-specific predictors and ensemble learning
Source: Hum Genet. 2024 Jul 24;144(2-3):191–208. doi: 10.1007/s00439-024-02692-z (PMC11976337; doi:10.1007/s00439-024-02692-z)
Supplement: Supplementary file 3 — Supplementary Material 3 [file 439_2024_2692_MOESM3_ESM.xlsx]

## Sheet: Sheet1
Uniprot ID	Gene Symbol	Pearson correlation	Spearman rank correlation
P07550	ADRB2	0.5	0.52
P11436	amiE	0.6	0.64
P00552	neo	0.68	0.68
P38398	BRCA1	0.53	0.52
P0DP23	CALM1	0.32	0.3
P35520	CBS	0.59	0.62
P51681	CCR5	0.42	0.38
P61073	CXCR4	0.36	0.32
P04386	GAL4	0.4	0.46
P42212	GFP	0.49	0.48
P02829	HSP90	0.39	0.44
P69222	infA	0.53	0.37
P28482	MAPK1	0.47	0.47
P43246	MSH2	0.46	0.36
P20589	haeIIIM	0.6	0.6
P04147	PAB1	0.58	0.63
P06654	spg	0.41	0.46
P31016	Psd95	0.33	0.37
P60484	PTEN	0.62	0.53
P01112	HRAS	0.34	0.35
P12931	SRC	0.37	0.47
P63165	SUMO1	0.47	0.47
P37840	SNCA	0.56	0.44
P62593	bla	0.68	0.7
P04637	TP53	0.62	0.55
Q9H3S4	TPK1	0.35	0.38
P51580	TPMT	0.55	0.53
P63279	UBE2I	0.43	0.51
P0CG63	UBI4	0.47	0.46
Q9BQB6	VKORC1	0.4	0.4
