# Supplementary material for: QAFI: a novel method for quantitative estimation of missense variant impact using protein-specific predictors and ensemble learning
Source: Hum Genet. 2024 Jul 24;144(2-3):191–208. doi: 10.1007/s00439-024-02692-z (PMC11976337; doi:10.1007/s00439-024-02692-z)
Supplement: Supplementary file 4 — Supplementary Material 4 [file 439_2024_2692_MOESM4_ESM.xlsx]

## Sheet: Sheet1
		Pearson corr. coef.						Mean Absolute Error (MAE)
UniProt ID	Gene Symbol	PSP	QAFI	Envision	EVE	AlphaMissense	ESM1b	PSP	QAFI	Envision	EVE	AlphaMissense	ESM1b
Q9H3S4	TPK1	0.35	0.27	0.26	0.21	0.17	0.25	0.28	0.3	0.36	0.31	0.36	11.67
P0DP23	CALM1	0.32	0.27		0.25		0.27	0.22	0.28		0.36		15.6
P37840	SNCA	0.56	0.28	0.22	0.22	0.53	0.43	0.17	0.21	0.21	0.38	0.33	11.02
P01112	HRAS	0.34	0.35	0.39	0.46	0.31	0.34	0.32	0.36	0.29	0.42	0.67	14.63
Q9BQB6	VKORC1	0.4	0.38	0.36	0.42	0.51	0.43	0.26	0.25	0.26	0.27	0.27	10.22
P28482	MAPK1	0.46	0.4	0.43		0.43	0.35	0.42	0.54	0.48		0.73	14.98
P63279	UBE2I	0.43	0.41	0.06		0.46	0.34	0.25	0.27	0.39		0.34	15.2
P43246	MSH2	0.46	0.45	0.35	0.47	0.43	0.39	0.52	1.14	1	1.34	1.37	13.78
P07550	ADRB2	0.5	0.49	0.46	0.49	0.53	0.51	0.62	1.71	1.66	1.76	1.96	12.05
P63165	SUMO1	0.47	0.5	0.44		0.52	0.43	0.19	0.2	0.29		0.35	12.37
P51580	TPMT	0.55	0.54	0.51		0.59	0.56	0.21	0.2	0.19		0.21	8.14
P38398	BRCA1	0.53	0.55	0.44	0.41	0.64	0.56	0.19	0.17	0.18	0.51	0.3	8.69
P04637	TP53	0.62	0.58	0.47	0.5	0.59	0.55	0.22	0.22	0.24	0.43	0.32	9.55
P60484	PTEN	0.62	0.61	0.39	0.56	0.43	0.54	0.19	0.22	0.2	0.24	0.54	12.87
