# Supplementary material for: QAFI: a novel method for quantitative estimation of missense variant impact using protein-specific predictors and ensemble learning
Source: Hum Genet. 2024 Jul 24;144(2-3):191–208. doi: 10.1007/s00439-024-02692-z (PMC11976337; doi:10.1007/s00439-024-02692-z)
Supplement: Supplementary file 5 — Supplementary Material 5 [file 439_2024_2692_MOESM5_ESM.xlsx]

## Sheet: Sheet1
Model Description	Pearson correlation	Spearman Rank correlation
MODEL 1: QAFIMeta (QAFI + REVEL + Envision + EVE)	0.61	0.65
MODEL 2: QAFI + RandomForest + REVEL + Envision + EVE	0.62	0.65
MODEL 3: RandomForest	0.6	0.64
MODEL 4: QAFI_30 + REVEL + Envision + EVE	0.6	0.65
MODEL 5: QAFI	0.57	0.62
MODEL 6: QAFI_30 (Using median of 30 PSPs)	0.54	0.59
